# Supplementary material for: COVID-19 Vaccination and Vaccine Hesitancy in the Gaza Strip from a Cross-Sectional Survey in 2023: Prevalence, Risk Factors, and Associations with Health System Interventions
Source: Vaccines (Basel). 2024 Sep 26;12(10):1098. doi: 10.3390/vaccines12101098 (PMC11511228; doi:10.3390/vaccines12101098)
Supplement: Supplementary file 1 [file vaccines-12-01098-s001.zip]

Archive with 1 entries (1 files):
- vaccines-3176379-supplementary.pdf
